# Supplementary material for: BEESCOUT: A model of bee scouting behaviour and a software tool for characterizing nectar/pollen landscapes for BEEHAVE
Source: Ecol Modell. 2016 Nov 24;340:126–33. doi: 10.1016/j.ecolmodel.2016.09.013 (PMC5070411; doi:10.1016/j.ecolmodel.2016.09.013)
Supplement: Supplementary file 1 — S1: Implementation of the BEESCOUT model in NetLog. [file mmc1.zip]

Archive with 3 entries (2 files):
- S1_EcolMod_Beescout_model.nlogo
- __MACOSX/
- __MACOSX/._S1_EcolMod_Beescout_model.nlogo
