# Supplementary material for: BEESCOUT: A model of bee scouting behaviour and a software tool for characterizing nectar/pollen landscapes for BEEHAVE
Source: Ecol Modell. 2016 Nov 24;340:126–33. doi: 10.1016/j.ecolmodel.2016.09.013 (PMC5070411; doi:10.1016/j.ecolmodel.2016.09.013)
Supplement: Supplementary file 4 — S4: Excel tables listing the scheduling, procedures, global variables, entities state variables, display buttons, default setting and histograms of turning angles. [file mmc4.xlsx]

## Sheet: Scheduling
Level 1	Level 2	Level 3	Condition	called by	Description
Setup			Button: "Setup"	Button: "Setup"	clears all variables, resets time, sets initial conditions, creates hive
	ImportMapProc		if InputFile != "No input file"	Setup	imports an image file forage map) and corrects colours
	DetermineBordersProc		if InputFile != "No input file" AND count patches with [ originalColor = BorderColor ] > 0	Setup	determines the bordes of the map which can't be crossed by the bees
	AnalyseProc			Setup	determination of flower patches, calls procedures to create scout bees, and exploration of landscape
		CreatePatchStatisticsProc		AnalyseProc	creates patchStatistics for each flower patch, to store the flower patch data
		CreateBeesProc		AnalyseProc, Button "Clear bees"	creates scout bees
		DetermineSizeProc		AnalyseProc	determines the size and distance to colony of the flower patches
Go			Buttons: "Go", "Step"	Buttons: "Go", "Step"	runs the individual-based scout model to determine the detection probabilities of the flower patches
	MoveBeesProc			Go	the movement of the bees
		TurnNoDestinationProc	if destinationList is empty	MoveBeesProc	new direction of the bee if it has no destination
		TurnDestinationProc	if destinationList is not empty	MoveBeesProc	new direction of the bee if it has a destination
		DetectionProc		MoveBeesProc	determines if/which flower patch is detected by a bee
	DoDetectionPlotsProc		if count PatchStatistics > 0	Go	updates the plot "detection probability per trip"
ReadForagingDataProc			Button: "Read foraging data"	Button: "Read foraging data"	reads in the number of nectar and pollen visits for each patch from the InputForagingFile, which was created during a previous simulation run of the BEEHAVE model
ShowForagingDataProc			Buttons: "Read foraging data", "Go to day 1", "Refresh", "Slide show", "-30d".."+30d"	Buttons: "Read foraging data", "Go to day 1", "Refresh", "Slide show", "-30d".."+30d"	displays nectar or pollen visits for all flower patches on the map, based on a BEEHAVE simulation
AnalyseOutfileProc			Button: "Analyse & Outfile"	Button: "Analyse & Outfile"	Setup and run of the model to determine the detection probabilities, results are written in an outfile for the BEEHAVE model
	Setup			AnalyseOutfileProc	see above
	Go		repeated for ScoutingPeriod_hrs * 3600 / Gap_s	AnalyseOutfileProc	see above
	WriteFromListToFileProc			AnalyseOutfileProc	creates an input file for the BEEHAVE model
ClearBeesProc			Button: "Clear Bees"	Button: "Clear Bees"	kills existing and creates new bees, lots etc. are cleared, detection probabilities are set to 0, random-seed set to initial value
Default_ButtonProc			Button: "Default (Honeybees)"	Button: "Default (Honeybees)"	sets all parameters on the interface to their default values
BumblebeesProc			Button: "Bumblebees"	Button: "Bumblebees"	sets bee related parameters to the bumblebee values
HoneybeesProc			Button: "Honeybees"	Button: "Honeybees"	sets bee related parameters to the honeybee values

## Sheet: Procedures
Procedure	Description
AnalyseOutfileProc	setup and run of the model to determine the detection probabilities, results are written in an outfile for the BEEHAVE model
AnalyseProc	determination of flower patches, calls procedures to create scout bees, and exploration of landscape
BumblebeesProc	sets bee related parameters to the bumblebee values
ClearBeesProc	kills existing and creates new bees, plots etc. are cleared, detection probabilities are set to 0, random-seed set to initial value
CreateBeesProc	creates scout bees
CreatePatchStatisticsProc	creates patchStatistics for each flower patch, to store the flower patch data
Default_ButtonProc	sets all parameters on the interface to their default (honeybee) values
DetectionProc	determines if/which flower patch is detected by a bee
DetermineBordersProc	determines the bordes of the map which can't be crossed by the bees
DetermineSizeProc	determines the size and distance to colony of the flower patches
DoDetectionPlotsProc	updates the plot "detection probability per trip"
Go	runs the individual-based scout model to determine the detection probabilities of the flower patches
HoneybeesProc	sets bee related parameters to the honeybee values
ImportMapProc	imports an image file (foraging map) and corrects colours
MoveBeesProc	the movement of the bees
ReadForagingDataProc	reads in the number of nectar and pollen visits for each patch from the InputForagingFile, which was created during a previous simulation run of the BEEHAVE model
Setup	clears all variables, resets time, sets initial conditions, creates hive
ShowForagingDataProc	displays nectar or pollen visits for all flower patches on the map, based on a BEEHAVE simulation
TurnDestinationProc	new direction of the bee if it has a destination
TurnNoDestinationProc	new direction of the bee if it has no destination
WriteFromListToFileProc	creates an input file for the BEEHAVE model

## Sheet: Global Variables
Variable	Default/initial value for HB (BB); calculation	Unit	Variable type	Constant/variable (constant: constant throughout a run but can be variable betweeen runs; variable: variable during a run; calculated once: once the value of interest is calculated, it is kept constant for the rest of the run)	Set in procedures	Netlogo input	References, comments
BorderColor	125.123456789876 (~magenta)		auxiliary variable	constant	Setup	Code	a unique color most likely not occuring on the input image/map; defines border that can't be crossed by bees
BottomBorder	max [ pycor ] of patches with [(pycor < (max-pycor / 2)) and (originalColor = BorderColor)]	[gridcells]	auxiliary variable	calculated once	DetermineBordersProc	Code	defines bottom border that can't be crossed by bees
ForagingFileList	[]; sentence ForagingFileList (list (list file-read file-read file-read file-read))		auxiliary variable	calculated once	ReadForagingDataProc	Code	stores data of the InputForagingFile, format (for 2 patches: [ nPatches [day1 patch0 nectarVisits pollenVisits] [day1 patch1 nectarVisits pollenVisits] [day2 patch0 nectarVisits pollenVisits] [day2 patch1 nectarVisits pollenVisits] etc.]
Gap_s	3	[s]	input	constant	Setup	Code	gap between 2 recordings of a bee using harmonic radar - and hence also duration of a "tick" (timestep)
LakeColor	cyan		auxiliary variable	constant	Setup	Code	colour in which lakes are represented
LeftBorder	max [ pxcor ] of patches with [(pxcor < (max-pxcor / 2)) and (originalColor = BorderColor)]	[gridcells]	auxiliary variable	calculated once	DetermineBordersProc	Code	defines left border that can't be crossed by bees
MaxHiveDisplAllBees_m	0; Scaling * distancexy Col_x Col_y	[m]	output	variable	ClearBeesProc; MoveBeesProc	Code	furthest distance of any individual from the colony ever
MixedStratCol	false		auxiliary variable	variable	Setup, CreateBeesProc; MoveBeesProc	Code	potential option for "SearchMode" to combine search mode strategies of the "colony" type (i.e. for honeybees) ; currently not in use
MixedStratInd	false		auxiliary variable	variable	Setup, CreateBeesProc; MoveBeesProc	Code	potential option for "SearchMode" to combine search mode strategies of the "individual" type (i.e. for bumblebees) ; currently not in use
NewTimestepForaging	1		auxiliary variable	variable	ReadForagingDataProc	Code	current "timestep" when foraging data (created in the BEEHAVE colony model) are shown
Npatches	currentPatchID + 1		output	calculated once	AnalyseProc	Code	total number of patches identified
OutputFileList	[]; lput shortList OutputFileList		output	calculated once	Setup, DetermineSizeProc	Code	format: [[patch1 xcor ycor patchtype closestDistance area] [patch2 xcor ycor patchtype closestDistance area] etc.]
OutputWordResult	""; word "Npatches Who areaSqm..." who " " areaSqm " "...		output	calculated once	Setup; Go	Code	saves detection probability for each patch at the end of a simulation run. Format: Npatches, then for each patch: Who areaSqm meanDistance_m modelledDetectionProb_per_s modelledDetectionProb_per_trip e.g. for 3 patches: 3 0 219382 6331.2 0 0 1 133769 4879.1 0 0 2 224732 6956.1 0 0
PatchColoursList	[]; set PatchColoursList fput red (green, yellow, blue) PatchColoursList		auxiliary variable	calculated once	Setup	Code	a list of those coulours, interpreted as food source (potentially red (15), yellow (45), green (55), blue (105))
Repetitions	round (MaxPatchRadius_m / Scaling)		auxiliary variable	calculated once	AnalyseProc	Code	number of loops performed, when the size of a food patch is identified
RightBorder	min [ pxcor ] of patches with [(pxcor > (max-pxcor / 2)) and (originalColor = BorderColor)]	[grid cells]	auxiliary variable	calculated once	DetermineBordersProc	Code	defines right border that can't be crossed by bees
Scaling	ScaleDistance_m / (Scale_X2 - Scale_X1)	[m/grid cells]	auxiliary variable	calculated once	Setup, ClearBeesProc	Code	relates real distance to distance on the map
TopBorder	min [ pycor ] of patches with [(pycor > (max-pycor / 2)) and (originalColor = BorderColor)]	[grid cells]	auxiliary variable	calculated once	DetermineBordersProc	Code	defines top border that can't be crossed by bees
TotalTrips	0		auxiliary variable	variable	MoveBeesProc, ClearBeesProc	Code	total sum of trips undertaken by all bees over time, reset to 0 by "Clear Bees" button
WriteToFile	false		auxiliary variable	variable	Setup, AnalyseOutfileProc	Code	if true, results are written in output file; set false in Setup (button, procedure), set true in AnalyseOutfileProc (button "Analyse & Outfile")
BackgroundColor	black		auxiliary variable	variable	GUI	Code	colour of the matrix, code on GUI in button ("Color G/B/W")
BeeSpecies	"Honeybees" ; ("Bumblebees")		input	constant	GUI	Chooser	modelled bee species: honey bee (A. mellifera) or bumble bee (B. terrestris)
Black_th	1		input	constant	GUI	Input (number)	threshold that defines very dark colours as "black" (representation of colours in Netlogo, see http://ccl.northwestern.edu/netlogo/docs/programming.html#colors)
Blue_max	110		input	constant	GUI	Input (number)	upper threshold that defines bluish colours as "blue" when importing a map (representation of colours in Netlogo, see http://ccl.northwestern.edu/netlogo/docs/programming.html#colors)
Blue_min	90		input	constant	GUI	Input (number)	lower threshold that defines bluish colours as "blue" when importing a map (representation of colours in Netlogo, see http://ccl.northwestern.edu/netlogo/docs/programming.html#colors)
BluePatches	TRUE		input	constant	GUI	Switch	defines if blue grid cells are interpreted as food patches or as matrix
BrushSize	3	[grid cells]	auxiliary variable	variable	GUI	Slider	side length of the brush, when drawing patches
ByColour	45		auxiliary variable	variable	GUI	Input (Color)	the colour "ReplaceColour" can be replaced by the colour "ByColour"
Col_X	max-pxcor / 2	[grid cells]	input	constant	GUI	Input (number)	x-coordinate of the colony, provided by the user
Col_Y	max-pycor / 2	[grid cells]	input	constant	GUI	Input (number)	y-coordinate of the colony, provided by the user
Conc_B	1.5	[mol/l]	auxiliary variable	constant	GUI	Input (number)	nectar concentration of blue patches, does not affect simulation run, only used when the outfile (i.e. input file for the BEEHAVE colony model) is created
Conc_G	1.5	[mol/l]	auxiliary variable	constant	GUI	Input (number)	nectar concentration of green patches, does not affect simulation run, only used when the outfile (i.e. input file for the BEEHAVE colony model) is created
Conc_R	1.5	[mol/l]	auxiliary variable	constant	GUI	Input (number)	nectar concentration of red patches, does not affect simulation run, only used when the outfile (i.e. input file for the BEEHAVE colony model) is created
Conc_Y	1.5	[mol/l]	auxiliary variable	constant	GUI	Input (number)	nectar concentration of yellow patches, does not affect simulation run, only used when the outfile (i.e. input file for the BEEHAVE colony model) is created
Day_x	1	[d]	auxiliary variable	variable	GUI	Input (number)	when an InputForagingFile (created by running the BEEHAVE colony model with the BEESCOUT outfile) was loaded, the "Goto x" button shows the simulated foraging activities of day "Day_x"
DisplacementFactor	1		input	constant (variable, if user intervenes manually)	GUI	Slider	factor that modifies the step length of the bees
FixRightTurn	0.2	[deg]	input	constant (variable, if user intervenes manually)	GUI	Input (number)	if FixedTurningAngle = true, the turning angle of scout bees is not randomly determined but set to FixRightTurn
FixTurningAngle	FALSE		input	constant (variable, if user intervenes manually)	GUI	Switch	if FixedTurningAngle = true, the turning angle of scout bees is not randomly determined but set to FixRightTurn
ForagingMap	"Nectar"		auxiliary variable	variable	GUI	Chooser	option to show either "Nectar" collectors, "Pollen" collectors or all visitors of a patch on the map when an InputForagingFile (created by running the BEEHAVE colony model with the BEESCOUT outfile) was loaded
Green_max	70		input	constant	GUI	Input (number)	upper threshold that defines greenish colours as "green" when importing a map (representation of colours in Netlogo, see http://ccl.northwestern.edu/netlogo/docs/programming.html#colors)
Green_min	50		input	constant	GUI	Input (number)	lower threshold that defines greenish colours as "green" when importing a map (representation of colours in Netlogo, see http://ccl.northwestern.edu/netlogo/docs/programming.html#colors)
GreenPatches	TRUE		input	constant	GUI	Switch	defines if green grid cells are interpreted as food patches or as matrix
Gridsize	1000	[m]	auxiliary variable	variable	GUI	Slider	the button "Grid" shows a grid on the map with size defined by "Gridsize"
Highlight_Patch	46		auxiliary variable	variable	GUI	Input (number)	the "Highlight Patch" button highlights the patch "Highlight_Patch"
ImmediateReturn	FALSE		input	constant (variable, if user intervenes manually)	GUI	Switch	if set true, then a scout immediately returns to the hive when she detects a new patch (i.e. not yet included in her knownPatchesList)
InputFile	"No input file"		input	constant	GUI	Chooser	an image file that is loaded into the model and serves as forage map
InputForagingFile	"Input_1-2_Foraging.txt"		input	constant	GUI	Chooser	file created by the BEEHAVE colony model with simulated nectar and pollen visits for each food patch and each day of one year
Lakes	FALSE		input	constant	GUI	Switch	if set true, black grid cells are interpreted as lakes
LinearisationFactor	1		input	constant (variable, if user intervenes manually)	GUI	Slider	factor that reduced the turning angles of the scout bees (i.e. linear flight, if set to 0)
MaxForagingRange_m	10000	[m]	input	constant (variable, if user intervenes manually)	GUI	Input (number)	only patches with closestDistance_m < MaxForagingRange_m are included in the outfile (i.e. the input file for the BEEHAVE colony model); affects search behaviour of scouts only in the SearchMode "random location"
MaxPatchRadius_m	500	[m]	input	constant	GUI	Input (number)	max. radius a flower patch can have; if bigger it is subdivided into two or more patches
MaxTrips	999999		input	constant (variable, if user intervenes manually)	GUI	Input (number)	default setting: not limiting (reducing MaxTrips during a run may result in immobile scouts)
MaxVisitsColour	1000		auxiliary variable	variable	GUI	Input (number)	lower value results in lighter colour of a patch, when number of foraging visits (loaded from InputForagingFile) is shown (if foraging visits >= MaxVisitsColour, patch is shown in white)
N_Bees	10000; (30)		input	constant	GUI	Input (number)	HB: Seeley 1985, p. 80
NameOutfile	"Input_2-1_FoodFlow.txt"		auxiliary variable	variable	GUI	Input (string)	name of the outfile (i.e. the input file for the BEEHAVE colony model), set by the user
Nectar_B	1	[ml/m^2]	auxiliary variable	constant	GUI	Input (number)	nectar produced per square meter of blue patches, does not affect simulation run, only used to define amount of nectar offered in a patch, when the outfile (i.e. input file for the BEEHAVE colony model) is created
Nectar_G	1	[ml/m^2]	auxiliary variable	constant	GUI	Input (number)	nectar produced per square meter of green patches, does not affect simulation run, only used to define amount of nectar offered in a patch, when the outfile (i.e. input file for the BEEHAVE colony model) is created
Nectar_R	1	[ml/m^2]	auxiliary variable	constant	GUI	Input (number)	nectar produced per square meter of red patches, does not affect simulation run, only used to define amount of nectar offered in a patch, when the outfile (i.e. input file for the BEEHAVE colony model) is created
Nectar_Y	1	[ml/m^2]	auxiliary variable	constant	GUI	Input (number)	nectar produced per square meter of yellow patches, does not affect simulation run, only used to define amount of nectar offered in a patch, when the outfile (i.e. input file for the BEEHAVE colony model) is created
Patchtype_B	"\"BlueField\""		auxiliary variable	constant	GUI	Input (string)	info about the patch/crop type
Patchtype_G	"\"GreenField\""		auxiliary variable	constant	GUI	Input (string)	info about the patch/crop type
Patchtype_R	"\"RedField\""		auxiliary variable	constant	GUI	Input (string)	info about the patch/crop type
Patchtype_Y	"\"YellowField\""		auxiliary variable	constant	GUI	Input (string)	info about the patch/crop type
Plot1	(set by user, no default value)		auxiliary variable	variable	GUI	Input (number)	ID of a flower patch to be plotted in the graph "detection probability per trip"
Plot2	(set by user, no default value)		auxiliary variable	variable	GUI	Input (number)	ID of a flower patch to be plotted in the graph "detection probability per trip"
Plot3	(set by user, no default value)		auxiliary variable	variable	GUI	Input (number)	ID of a flower patch to be plotted in the graph "detection probability per trip"
Plot4	(set by user, no default value)		auxiliary variable	variable	GUI	Input (number)	ID of a flower patch to be plotted in the graph "detection probability per trip"
Pollen_B	1	[g/m^2]	auxiliary variable	constant	GUI	Input (number)	pollen produced per square meter of blue patches, does not affect simulation run, only used to define amount of pollen offered in a patch, when the outfile (i.e. input file for the BEEHAVE colony model) is created
Pollen_G	1	[g/m^2]	auxiliary variable	constant	GUI	Input (number)	pollen produced per square meter of green patches, does not affect simulation run, only used to define amount of pollen offered in a patch, when the outfile (i.e. input file for the BEEHAVE colony model) is created
Pollen_R	1	[g/m^2]	auxiliary variable	constant	GUI	Input (number)	pollen produced per square meter of red patches, does not affect simulation run, only used to define amount of pollen offered in a patch, when the outfile (i.e. input file for the BEEHAVE colony model) is created
Pollen_Y	1	[g/m^2]	auxiliary variable	constant	GUI	Input (number)	pollen produced per square meter of yellow patches, does not affect simulation run, only used to define amount of pollen offered in a patch, when the outfile (i.e. input file for the BEEHAVE colony model) is created
RandomTripDuration	TRUE		input	constant (variable, if user intervenes manually)	GUI	Switch	If false, then the duration of a trip is defined by "TripDuration_s", otherwise it is randomly determined with an average duration of "TripDuration_s" (returningProb = Gap_s / TripDuration_s).
RandomWalk	FALSE		input	constant (variable, if user intervenes manually)	GUI	Switch	if true (and LinearisationFactor = 1!), scouts perform uncorrelated random walk during search phase (white)
RandSeed	(set by user, no default value)		input	constant	GUI	Input (number)	if > 0: Initial number of the pseudo-random number generator, otherwise initial number is based on date and time
Red_max	30		input	constant	GUI	Input (number)	upper threshold that defines reddish colours as "red" when importing a map (representation of colours in Netlogo, see http://ccl.northwestern.edu/netlogo/docs/programming.html#colors)
Red_min	10		input	constant	GUI	Input (number)	lower threshold that defines reddish colours as "red" when importing a map (representation of colours in Netlogo, see http://ccl.northwestern.edu/netlogo/docs/programming.html#colors)
RedPatches	TRUE		input	constant	GUI	Switch	defines if red grid cells are interpreted as food patches or as matrix
ReplaceColour	15		auxiliary variable	variable	GUI	Input (Color)	the colour "ReplaceColour" can be replaced by the colour "ByColour"
SatelliteFile	"No satellite image"		auxiliary variable	constant	GUI	Chooser	option to load aerial or satellite image
Scale_X1	1	[grid cells]	auxiliary variable	constant	GUI	Input (number)	reference point on the map to calculate the scaling
Scale_X2	max-pxcor	[grid cells]	auxiliary variable	constant	GUI	Input (number)	reference point on the map to calculate the scaling
ScaleDistance_m	1500	[m]	input	constant	GUI	Input (number)	real distance between the two reference points "Scale_X1" and "Scale_X2"
ScoutingPeriod_hrs	9	[hrs]	input	constant (variable, if user intervenes manually)	GUI	Input (number)	calculated from Seeley 1983, Neukirch 1982, own harmonic radar data (for details see ODD, chapter 7, "Rationals")
SearchMode	"known flowerpatch (recruitment)"; ("known flowerpatch (individual)")		input	constant (variable, if user intervenes manually)	GUI	Chooser	defines large-scale strategy how scout bees explore the landscape
SetColour	"Yellow"		auxiliary variable	variable	GUI	Chooser	colour of flower patches when manually created with the "Artificial landscape creator"
SetDirection_deg	90	[degree]	auxiliary variable	variable	GUI	Slider	direction of a flower patch relative to the colony, when a patch is manually created with the "Artificial landscape creator"
SetDistance_m	250	[m]	auxiliary variable	variable	GUI	Input (number)	distance of a flower patch from the colony, when a patch is manually created with the "Artificial landscape creator"
SetRadius_m	50	[m]	auxiliary variable	variable	GUI	Input (number)	radius of a flower patch, when it is manually created with the "Artificial landscape creator"
Start_B	271	[day of year]	auxiliary variable	constant	GUI	Input (number)	first day, when blue flower patches provide food, does not affect simulation run, only used to create the outfile (i.e. input file for the BEEHAVE colony model)
Start_G	181	[day of year]	auxiliary variable	constant	GUI	Input (number)	first day, when green flower patches provide food, does not affect simulation run, only used to create the outfile (i.e. input file for the BEEHAVE colony model)
Start_R	1	[day of year]	auxiliary variable	constant	GUI	Input (number)	first day, when red flower patches provide food, does not affect simulation run, only used to create the outfile (i.e. input file for the BEEHAVE colony model)
Start_Y	91	[day of year]	auxiliary variable	constant	GUI	Input (number)	first day, when yellow flower patches provide food, does not affect simulation run, only used to create the outfile (i.e. input file for the BEEHAVE colony model)
Stop_B	360	[day of year]	auxiliary variable	constant	GUI	Input (number)	last day, when blue flower patches provide food, does not affect simulation run, only used to create the outfile (i.e. input file for the BEEHAVE colony model)
Stop_G	270	[day of year]	auxiliary variable	constant	GUI	Input (number)	last day, when green flower patches provide food, does not affect simulation run, only used to create the outfile (i.e. input file for the BEEHAVE colony model)
Stop_R	90	[day of year]	auxiliary variable	constant	GUI	Input (number)	last day, when red flower patches provide food, does not affect simulation run, only used to create the outfile (i.e. input file for the BEEHAVE colony model)
Stop_Y	180	[day of year]	auxiliary variable	constant	GUI	Input (number)	last day, when yellow flower patches provide food, does not affect simulation run, only used to create the outfile (i.e. input file for the BEEHAVE colony model)
t_Nectar_B	1200	[s]	auxiliary variable	constant	GUI	Input (number)	handling time at blue patches to collect a full nectar load; does not affect simulation run, only used to create the outfile (i.e. input file for the BEEHAVE colony model)
t_Nectar_G	1200	[s]	auxiliary variable	constant	GUI	Input (number)	handling time at green patches to collect a full nectar load; does not affect simulation run, only used to create the outfile (i.e. input file for the BEEHAVE colony model)
t_Nectar_R	1200	[s]	auxiliary variable	constant	GUI	Input (number)	handling time at red patches to collect a full nectar load; does not affect simulation run, only used to create the outfile (i.e. input file for the BEEHAVE colony model)
t_Nectar_Y	1200	[s]	auxiliary variable	constant	GUI	Input (number)	handling time at yellow patches to collect a full nectar load; does not affect simulation run, only used to create the outfile (i.e. input file for the BEEHAVE colony model)
t_Pollen_B	600	[s]	auxiliary variable	constant	GUI	Input (number)	handling time at blue patches to collect a full pollen load; does not affect simulation run, only used to create the outfile (i.e. input file for the BEEHAVE colony model)
t_Pollen_G	600	[s]	auxiliary variable	constant	GUI	Input (number)	handling time at green patches to collect a full pollen load; does not affect simulation run, only used to create the outfile (i.e. input file for the BEEHAVE colony model)
t_Pollen_R	600	[s]	auxiliary variable	constant	GUI	Input (number)	handling time at red patches to collect a full pollen load; does not affect simulation run, only used to create the outfile (i.e. input file for the BEEHAVE colony model)
t_Pollen_Y	600	[s]	auxiliary variable	constant	GUI	Input (number)	handling time at yellow patches to collect a full pollen load; does not affect simulation run, only used to create the outfile (i.e. input file for the BEEHAVE colony model)
TripDuration_s	1020; (600)	[s]	input	constant (variable, if user intervenes manually)	GUI	Input (number)	data from harmonic radar tracking for honey bees (Wright 2013) or bumblebees (Osborne et al. 2013)
TurnToDestinationProb	0.02		input	constant (variable, if user intervenes manually)	GUI	Input (number)	probability of a scout bee per time step to return to its last field destination (e.g. a flower patch); results in looping behavior; value determined from HB & BB harmonic radar flight tracks (Wright 2013, Osborne et al. 2013))
White_th	9		input	constant	GUI	Input (number)	threshold that defines very light colours as "white" (representation of colours in Netlogo, see http://ccl.northwestern.edu/netlogo/docs/programming.html#colors)
Yellow_max	50		input	constant	GUI	Input (number)	upper threshold that defines yellowish colours as "yellow" when importing a map (representation of colours in Netlogo, see http://ccl.northwestern.edu/netlogo/docs/programming.html#colors)
Yellow_min	40		input	constant	GUI	Input (number)	lower threshold that defines yellowish colours as "yellow" when importing a map (representation of colours in Netlogo, see http://ccl.northwestern.edu/netlogo/docs/programming.html#colors)
YellowPatches	TRUE		input	constant	GUI	Switch	defines if yellow grid cells are interpreted as food patches or as matrix

## Sheet: Entities State variables
Entity	Variable	Unit	comment
bees-own	destinationList		x-y coordinates of the bees' destination, which can either be a location in the landscape or the location of the colony
bees-own	flightPhase		flight phases are: phase 1: a bee is leaving the colony in a vector flight towards a field destination; phase 2: a bee is searching the landscape around its field destination in a small-scaled flight pattern; phase 3: a bee is returning in a vector flight to the colony
bees-own	furthestDistance_m	m	records the furthest distance of a bee from the colony
bees-own	furthestLocationList		records the x-y coordinates of a bees' location, furthest from the colony
bees-own	knownPatchesList		a list with th ID of all food patches known to the bee
bees-own	lastDestinationList		x-y coordinates of the bees' last field destination or the location of the colony, if a bee has never been at a field destination
bees-own	lastLocationList		the bees' location in the previous time step (only updated while the bee is searching, i.e. in flightPhase 2, when bee is white or orange )
bees-own	nowDetectedPatchesList		ID of those patches, dected by a bee in the current scouting trip
bees-own	nTrips		the bees' number of completed scouting trips
bees-own	time_s	s	total time passed [s]
patches-own	firstPatchOfFlowerpatch		a grid cell (NetLogo 'patch') that is defined as food source (red, green, yellow or blue) but has not yet been assigned to a flower patch in AnalyseProc. It then becomes the first cell of a newly created flower patch.
patches-own	flowerPatchID		the ID of a flower patch
patches-own	mapDisplay		represents the value displayed when pressing the buttons "Detection Prob" or "History"
patches-own	originalColor		the color of the grid cell after the InputFile was imported (ImportMapProc); can be displayed by pressing the button "Original color"
patches-own	patchColor		the default color of a grid cell: red, green, yellow, blue for potential food sources, light blue for lakes and obstacles, grey for the matrix and magenta for borders of the world
patches-own	satelliteColor		the color of the grid cell after the SatelliteFile was imported (Setup); can be displayed by pressing the button "Satellite"
patches-own	visits		the total number of times a grid cells crossed by a bee
patchStatistics-own	areaPx	grid cells	number of grid cells belonging to a certain flower patch
patchStatistics-own	areaSqm	m2	area [m2] of a flower patch
patchStatistics-own	calculatedDetectionProb_per_trip	1/trip	probability that a flower patch is detected by an individual bee during a single scouting trip, calculated from its size and distance to the colony
patchStatistics-own	closestDistance_m	m	the shortes distance [m] between a flower patch and the colony
patchStatistics-own	concentration	mol/l	sugar concentration [mol/l] of the nectar provided at a flower patch; only used to create an input file for the BEEHAVE model
patchStatistics-own	detects1000List		a list, saving the current total number of detections of a flower patch every 1000 time steps
patchStatistics-own	firstDetection_s	s	time [s] passed before the first detection of a flower patch
patchStatistics-own	maxDetectProb_per_s	1/s	the highest detection probability (per s) that was ever reached in a flower patch
patchStatistics-own	meanDistance_m	m	distance [m] between the patch centre and the colony
patchStatistics-own	modelledDetectionProb_per_s	1/s	probability that a flower patch is detected by an individual bee per second of scouting, based on the results of the simulation
patchStatistics-own	modelledDetectionProb_per_trip	1/trip	probability that a flower patch is detected by an individual bee during a single scouting trip, based on the results of the simulation
patchStatistics-own	nectarGathering_s	s	a bees' handling time [s] at a patch to collect a full nectar load; only used to create an input file for the BEEHAVE model
patchStatistics-own	nNectarVisits		number of times a patch has been visited by nectar foragers on the current day as a result from a BEEHAVE simulation run (data imported from InputputForagingFile)
patchStatistics-own	nPollenVisits		number of times a patch has been visited by pollen foragers on the current day as a result from a BEEHAVE simulation run (data imported from InputForagingFile)
patchStatistics-own	patchType		type of flower patch (e.g. "Oilseed rape"); only used to create an input file for the BEEHAVE model
patchStatistics-own	pollenGathering_s	s	a bees' handling time [s] at a patch to collect a full pollen load; only used to create an input file for the BEEHAVE model
patchStatistics-own	quantityNectar_l	l	total amount of nectar [l] available at a flower patch during flowering period; only used to create an input file for the BEEHAVE model
patchStatistics-own	quantityPollen_g	g	total amount of pollen [g] available at a flower patch during flowering period; only used to create an input file for the BEEHAVE model
patchStatistics-own	startDay	day of year	first day of a flower patches flowering period
patchStatistics-own	stopDay	day of year	last day of a flower patches flowering period
patchStatistics-own	timeMaxDetectProb_s	s	time [s] when the highest detection probability (per s) ever was reached in a flower patch
patchStatistics-own	totalDetections		total number of detections of a flower patch
patchStatistics-own	visitColor		color, in which the number of nectar, pollen or total visits at a flower patch from InputForagingFile are represented

## Sheet: Display Buttons
Button	Effect
Reset	shows shows bees, flower patches, lakes, patchStatistics; matrix set to grey
Grey	all Netlogo patches(i.e. flower patches and matrix) are set to grey
Hide all	all Netlogo patches are set to grey; bees, patchStatistics and the hive are hidden
Patches	shows or hides flower patches
Color G/B/W	all Netlogo patches(i.e. flower patches and matrix) are set to grey, black or white (alternating)
Labels	shows/hides labels of patchStatistics
Patchstats	shows/hides patchStatistics
model detProb	displays the modelled detection probabilities (based on th simulation run) of flower patches with light colours meaning high probability
calc detProb	displays the calculated detection probabilities (based on a fit to "random location" search mode) of flower patches with light colours meaning high probability
Detected	displays detected and undetected flower patches
History	displays the time of the first detection of a patch with light colours meaning very recent first detection
Distribution	displays how many times Netlogo patches were crossed by bees with light colours meaning many visits
Bees	shows/hides bees
Hive	shows/hides the hive
Borders	shows/hides the borders
Satellite	shows the satellite image (if a satellite image was loaded)
Map	shows the loaded image with colours corrected according to the colour settings (Red_min/max, Yellow_min/max, Green_min/max, Blue_min/max)
Original color	shows the loaded image with original colours
Pen	flight paths of bees are drawn on the map
Erase	erases the flight paths of the bees

## Sheet: Default setting
Variable	Default value (Button: "Default (Honeybees)")
BeeSpecies	"Honeybees"
Black_th	1
Blue_max	110
Blue_min	90
BluePatches	TRUE
BrushSize	3
ByColour	0
Col_X	max-pxcor / 2
Col_Y	max-pycor / 2
Conc_B	1.5
Conc_G	1.5
Conc_R	1.5
Conc_Y	1.5
Day_x	1
DisplacementFactor	1
FixRightTurn	0.2
FixTurningAngle	FALSE
ForagingMap	"Nectar"
Green_max	70
Green_min	50
GreenPatches	TRUE
Gridsize	1000
Highlight_Patch	0
ImmediateReturn	FALSE
InputFile	"No input file"
InputForagingFile	"Input_1-2_Foraging.txt"
Lakes	FALSE
LinearisationFactor	1
MaxForagingRange_m	10000
MaxPatchRadius_m	500
MaxTrips	999999
MaxVisitsColour	1000
N_Bees	10000
NameOutfile	"Input_2-1_FoodFlow.txt"
Nectar_B	1
Nectar_G	1
Nectar_R	1
Nectar_Y	1
Patchtype_B	"\"BlueField\""
Patchtype_G	"\"GreenField\""
Patchtype_R	"\"RedField\""
Patchtype_Y	"\"YellowField\""
Pollen_B	1
Pollen_G	1
Pollen_R	1
Pollen_Y	1
RandomTripDuration	TRUE
RandomWalk	FALSE
Red_max	30
Red_min	10
RedPatches	TRUE
ReplaceColour	85
SatelliteFile	"No satellite image"
Scale_X1	1
Scale_X2	max-pxcor
ScaleDistance_m	3000
ScoutingPeriod_hrs	9
SearchMode	"known flowerpatch (recruitment)"
SetColour	"Yellow"
SetDirection_deg	90
SetDistanceToCentre_m	250
SetRadius_m	50
Start_B	271
Start_G	181
Start_R	1
Start_Y	91
Stop_B	360
Stop_G	270
Stop_R	90
Stop_Y	180
t_Nectar_B	1200
t_Nectar_G	1200
t_Nectar_R	1200
t_Nectar_Y	1200
t_Pollen_B	600
t_Pollen_G	600
t_Pollen_R	600
t_Pollen_Y	600
TripDuration_s	1020
TurnToDestinationProb	0.02
White_th	9
Yellow_max	50
Yellow_min	40
YellowPatches	TRUE
RandSeed	not set
Plot1	not set
Plot2	not set
Plot3	not set
Plot4	not set

## Sheet: TurningAngles
HONEYBEES
Random number	Probability	Cumulative probability	Turning angle
between 1 and 92	0.145136	0.145136	0..10
between 92 and 144	0.0829346	0.22807	10..20
between 144 and 206	0.0988836	0.326954	20..30
between 206 and 262	0.0893142	0.416268	30..40
between 262 and 302	0.0637959	0.480064	40..50
between 302 and 343	0.0653907	0.545455	50..60
between 343 and 363	0.0318979	0.577352	60..70
between 363 and 396	0.0526316	0.629984	70..80
between 396 and 419	0.0366826	0.666667	80..90
between 419 and 440	0.0334928	0.700159	90..100
between 440 and 456	0.0255183	0.725678	100..110
between 456 and 483	0.0430622	0.76874	110..120
between 483 and 506	0.0366826	0.805423	120..130
between 506 and 526	0.0318979	0.837321	130..140
between 526 and 542	0.0255183	0.862839	140..150
between 542 and 570	0.0446571	0.907496	150..160
between 570 and 599	0.046252	0.953748	160..170
between 599 and 628	0.046252	1	170..180
BUMBLEBEES
Random number	Probability	Cumulative probability	Turning angle
between 1 and 24	0.107981	0.107981	0..10
between 24 and 36	0.056338	0.164319	10..20
between 36 and 45	0.0422535	0.206573	20..30
between 45 and 58	0.0610329	0.267606	30..40
between 58 and 73	0.0704225	0.338028	40..50
between 73 and 81	0.0375587	0.375587	50..60
between 81 and 86	0.0234742	0.399061	60..70
between 86 and 97	0.0516432	0.450704	70..80
between 97 and 107	0.0469484	0.497653	80..90
between 107 and 112	0.0234742	0.521127	90..100
between 112 and 124	0.056338	0.577465	100..110
between 124 and 133	0.0422535	0.619718	110..120
between 133 and 143	0.0469484	0.666667	120..130
between 143 and 154	0.0516432	0.71831	130..140
between 154 and 166	0.056338	0.774648	140..150
between 166 and 178	0.056338	0.830986	150..160
between 178 and 192	0.0657277	0.896714	160..170
between 192 and 214	0.103286	1	170..180
